# Supplementary material for: Modulation of Gene Expression in Key Survival Pathways During Daily Torpor in the Gray Mouse Lemur, Microcebus murinus
Source: Genomics Proteomics Bioinformatics. 2015 Jun 17;13(2):111–8. doi: 10.1016/j.gpb.2015.03.001 (PMC4511780; doi:10.1016/j.gpb.2015.03.001)
Supplement: Table S1 — Sequence information for genes amplified in this study [file mmc1.xlsx]

## Sheet: Sheet1
Table S1 Sequence information for genes amplified in this study
Gene symbol	Alias	Refseq ID	Official full name	RT2 Catalog Number
fabp1	FABPL/L-FABP	NM_001443	Fatty acid binding protein 1, liver	PPH01718
ppargc1a	LEM6/PGC-1(alpha)/PGC-1v/PGC1/PGC1A/PPARGC1	NM_013261	Peroxisome proliferator-activated receptor gamma, coactivator 1 alpha	PPH00461
pdk4	FLJ40832	NM_002612	Pyruvate dehydrogenase kinase, isozyme 4	PPH07615
pdk1	-	NM_002610	Pyruvate dehydrogenase kinase, isozyme 1	PPH20207
ucp1	SLC25A7/UCP	NM_021833	Uncoupling protein 1 (mitochondrial, proton carrier)	PPH02223
cpt1a	CPT1/CPT1-L/L-CPT1	NM_001876	Carnitine palmitoyltransferase 1A (liver)	PPH15298
acat1	ACAT/MAT/T2/THIL	NM_000019	Acetyl-Coenzyme A acetyltransferase 1	PPH01600
akr7a2	AFAR/AFAR1/AFB1-AR1/AKR7	NM_003689	Aldo-keto reductase family 7, member A2 (aflatoxin aldehyde reductase)	PPH23419
bax	BCL2L4	NM_004324	BCL2-associated X protein	PPH00078
bcl2lii	BCL-XL, S/BCL2L/BCLX/BCLXL/BCLXS/Bcl-X/PPP1R52/bcl-xL/bcl-xS	NM_138578	BCL2-like 1	PPH00082
cdkn1a	CAP20/CDKN1/CIP1/MDA-6/P21/SDI1/WAF1/p21CIP1	NM_000389	Cyclin-dependent kinase inhibitor 1A (p21, Cip1)	PPH00211
cdkn1b	CDKN4/KIP1/MEN1B/MEN4/P27KIP1	NM_004064	Cyclin-dependent kinase inhibitor 1B (p27, Kip1)	PPH00212
hif1a	HIF-1alpha/HIF1/HIF1-ALPHA/MOP1/PASD8/bHLHe78	NM_001530	Hypoxia inducible factor 1, alpha subunit (basic helix-loop-helix transcription factor)	PPH01361
slc2a1	DYT17/DYT18/GLUT/GLUT1/MGC141895/MGC141896/PED	NM_006516	Solute carrier family 2 (facilitated glucose transporter), member 1	PPH02043
hk1	HK1-ta/HK1-tb/HK1-tc/HKI/HXK1	NM_000188	Hexokinase 1	PPH02045
ldha	LDH-M/LDH1/PIG19	NM_005566	Lactate dehydrogenase A	PPH02047
pklr	PK1/PKL/PKR/PKRL/RPK	NM_000298	Pyruvate kinase, liver and RBC	PPH02327
hspb1	CMT2F/DKFZp586P1322/HMN2B/HS.76067/HSP27/HSP28/Hsp25/SRP27	NM_001540	Heat shock 27kDa protein 1	PPH00165
hspa8	HSC54/HSC70/HSC71/HSP71/HSP73/HSPA10/LAP1/MGC131511/MGC29929/NIP71	NM_006597	Heat shock 70kDa protein 8	PPH01211
hsp90b1	ECGP/GP96/GRP94/TRA1	NM_003299	Heat shock protein 90kDa beta (Grp94), member 1	PPH05569
dnajb1	HSPF1/Hdj1/Hsp40/Sis1	NM_006145	DnaJ (Hsp40) homolog, subfamily B, member 1	PPH01207
pdia3	ER60/ERp57/ERp60/ERp61/GRP57/GRP58/HsT17083/P58/PI-PLC	NM_005313	Protein disulfide isomerase family A, member 3	PPH01714
gadd45a	DDIT1/GADD45	NM_001924	Growth arrest and DNA-damage-inducible, alpha	PPH00148
fth1	FHC/FTH/FTHL6/MGC104426/PIG15/PLIF	NM_002032	Ferritin, heavy polypeptide 1	PPH02552
sod1	ALS/ALS1/IPOA/SOD/homodimer	NM_000454	Superoxide dismutase 1, soluble	PPH00234
sod2	IPO-B/MNSOD/Mn-SOD	NM_000636	Superoxide dismutase 2, mitochondrial	PPH01716
prdx2	MGC4104/NKEFB/PRP/PRX2/PRXII/TDPX1/TSA	NM_005809	Peroxiredoxin 2	PPH00069
prdx1	MSP23/NKEFA/PAG/PAGA/PAGB/PRX1/PRXI/TDPX2	NM_002574	Peroxiredoxin 1	PPH01700
actb	PS1TP5BP1	NM_001101	Actin, beta	PPH00073
